# Supplementary material for: Nucleo-cytoplasmic shuttling dynamics of the transcriptional regulators XYR1 and CRE1 under conditions of cellulase and xylanase gene expression in Trichoderma reesei
Source: Mol Microbiol. 2014 Oct 29;94(5):1162–78. doi: 10.1111/mmi.12824 (PMC4282317; doi:10.1111/mmi.12824)
Supplement: Supplementary file 1 — Supporting information [file mmi0094-1162-sd1.zip]

Archive with 7 entries (7 files):
- mmi12824-sup-0001-fs1.eps
- mmi12824-sup-0002-fs2.eps
- mmi12824-sup-0003-fs3.eps
- mmi12824-sup-0004-fs4.eps
- mmi12824-sup-0005-fs5.eps
- mmi12824-sup-0006-fs6.eps
- mmi12824-sup-0007-ts1-3.pdf
